# Supplementary material for: Two Decades of Coastal Dolphin Population Surveys in Israel, Eastern Mediterranean
Source: Biology (Basel). 2023 Feb 17;12(2):328. doi: 10.3390/biology12020328 (PMC9952934; doi:10.3390/biology12020328)
Supplement: Supplementary file 1 [file biology-12-00328-s001.zip]

Archive with 1 entries (1 files):
- biology-2158956-supplementary.pdf
